# Supplementary material for: (SiFA)SeFe: A Hydrophilic Silicon-Based Fluoride Acceptor Enabling Versatile Peptidic Radiohybrid Tracers
Source: J Med Chem. Author manuscript; Available in PMC 2024 Aug 27. (PMC11345769; doi:10.1021/acs.jmedchem.4c00924)
Supplement: Supplementary data [file EMS198000-supplement-Supplementary_data.csv]

					Intact tracer in human serum [%]		Uptake 1h p.i. [%ID/g] of the 18F-labeled compounds in AR42J tumor-bearing CD1 nu/nu mice														Tumor-to-background ratio of the 18F-labeled compounds in AR42J tumor-bearing CD1 nu/nu mice (1 h p.i.)
Compound	SMILE	IC50 [nM]	logD7.4	HSA [%]	1h	24h	blood	heart	lung	liver	spleen	pancreas	stomach	intestine	kidney	adrenal	muscle	bone+marrow	bone without marrow	tumor	blood	heart	lung	liver	spleen	pancreas	stomach	intestine	kidney	adrenal	muscle	bone
Fmoc-(SiFA)SeFe	F[Si](C(C)(C)C)(C(C)(C)C)C1=CC(C(O)=O)=CC(CNC(OCC2C(C=CC=C3)=C3C4=C2C=CC=C4)=O)=C1	/	/	/	/	/	/	/	/	/	/	/	/	/	/	/	/	/	/	/	/	/	/	/	/	/	/	/	/	/	/	/
1X1	NCC1=CC([Si](C(C)(C)C)(F)C(C)(C)C)=CC(C(NCC(N[C@H](C(O)=O)CCCCN)=O)=O)=C1	/	/	/	/	/	/	/	/	/	/	/	/	/	/	/	/	/	/	/	/	/	/	/	/	/	/	/	/	/	/	/
1X2	NCC1=CC([Si](C(C)(C)C)(F)C(C)(C)C)=CC(C(NCC(N[C@H](C(O)=O)CCC(O)=O)=O)=O)=C1	/	/	/	/	/	/	/	/	/	/	/	/	/	/	/	/	/	/	/	/	/	/	/	/	/	/	/	/	/	/	/
1X3	NCC1=CC([Si](C(C)(C)C)(F)C(C)(C)C)=CC(C(NCC(N[C@H](C(O)=O)CC2=CC=C(O)C=C2)=O)=O)=C1	/	/	/	/	/	/	/	/	/	/	/	/	/	/	/	/	/	/	/	/	/	/	/	/	/	/	/	/	/	/	/
2X1	F[Si](C(C)(C)C)(C(C)(C)C)C1=CC(C(NCC(N[C@H](C(O)=O)CCCCN)=O)=O)=CC(CNC([C@@H](N)CCCCN)=O)=C1	/	/	/	/	/	/	/	/	/	/	/	/	/	/	/	/	/	/	/	/	/	/	/	/	/	/	/	/	/	/	/
2X2	F[Si](C(C)(C)C)(C(C)(C)C)C1=CC(C(NCC(N[C@H](C(O)=O)CCC(O)=O)=O)=O)=CC(CNC([C@@H](N)CCCCN)=O)=C1	/	/	/	/	/	/	/	/	/	/	/	/	/	/	/	/	/	/	/	/	/	/	/	/	/	/	/	/	/	/	/
2X3	F[Si](C(C)(C)C)(C(C)(C)C)C1=CC(C(NCC(N[C@H](C(O)=O)CC2=CC=C(O)C=C2)=O)=O)=CC(CNC([C@@H](N)CCCCN)=O)=C1	/	/	/	/	/	/	/	/	/	/	/	/	/	/	/	/	/	/	/	/	/	/	/	/	/	/	/	/	/	/	/
3X1	O=C(NCC1=CC([Si](C(C)(C)C)(F)C(C)(C)C)=CC(C(NCC(N[C@H](C(O)=O)CCCCN)=O)=O)=C1)[C@@H](N)CCC(O)=O	/	/	/	/	/	/	/	/	/	/	/	/	/	/	/	/	/	/	/	/	/	/	/	/	/	/	/	/	/	/	/
3X2	F[Si](C(C)(C)C)(C(C)(C)C)C1=CC(C(NCC(N[C@H](C(O)=O)CCC(O)=O)=O)=O)=CC(CNC([C@@H](N)CCC(O)=O)=O)=C1	/	/	/	/	/	/	/	/	/	/	/	/	/	/	/	/	/	/	/	/	/	/	/	/	/	/	/	/	/	/	/
3X3	F[Si](C(C)(C)C)(C(C)(C)C)C1=CC(C(NCC(N[C@H](C(O)=O)CC2=CC=C(O)C=C2)=O)=O)=CC(CNC([C@@H](N)CCC(O)=O)=O)=C1	/	/	/	/	/	/	/	/	/	/	/	/	/	/	/	/	/	/	/	/	/	/	/	/	/	/	/	/	/	/	/
4X1	F[Si](C(C)(C)C)(C(C)(C)C)C1=CC=C(C(NCC(NCC(N[C@H](C(O)=O)CCCCN)=O)=O)=O)C=C1	/	/	/	/	/	/	/	/	/	/	/	/	/	/	/	/	/	/	/	/	/	/	/	/	/	/	/	/	/	/	/
4X2	O=C(N[C@H](C(O)=O)CCC(O)=O)CNC(CNC(C1=CC=C([Si](C(C)(C)C)(F)C(C)(C)C)C=C1)=O)=O	/	/	/	/	/	/	/	/	/	/	/	/	/	/	/	/	/	/	/	/	/	/	/	/	/	/	/	/	/	/	/
4X3	F[Si](C(C)(C)C)(C(C)(C)C)C1=CC=C(C(NCC(NCC(N[C@H](C(O)=O)CC2=CC=C(O)C=C2)=O)=O)=O)C=C1	/	/	/	/	/	/	/	/	/	/	/	/	/	/	/	/	/	/	/	/	/	/	/	/	/	/	/	/	/	/	/
[natGa]Ga-(SiFA)SeFe-rhTATE1	O=C(N[C@@H]([C@H](O)C)C(N[C@@H](CSSC[C@H](NC([C@H](NC(C[N@]1(CC2)CC[N@]3(CC4=O)CC[N@@]5(CC(NC[C@H](C(O)=O)NC(C6=CC([Si](C(C)(C)C)(F)C(C)(C)C)=CC(CN)=C6)=O)=O)CC[N@]72CC(O[Ga]1375O4)=O)=O)CC8=CC=CC=C8)=O)C9=O)C(N[C@@H]([C@H](O)C)C(O)=O)=O)=O)[C@@H](NC([C@H](NC([C@@H](N9)CC%10=CC=C(O)C=C%10)=O)CC%11=CNC%12=C%11C=CC=C%12)=O)CCCCN	3.10 ± 0.20	/	99		/	/	/	/	/	/	/	/	/	/	/	/	/	/	/	/	/	/	/	/	/	/	/	/	/	/	/
[18F][natGa]Ga-(SiFA)SeFe-rhTATE1	O=C(N[C@@H]([C@H](O)C)C(N[C@@H](CSSC[C@H](NC([C@H](NC(C[N@]1(CC2)CC[N@]3(CC4=O)CC[N@@]5(CC(NC[C@H](C(O)=O)NC(C6=CC([Si](C(C)(C)C)([18F])C(C)(C)C)=CC(CN)=C6)=O)=O)CC[N@]72CC(O[Ga]1753O4)=O)=O)CC8=CC=CC=C8)=O)C9=O)C(N[C@@H]([C@H](O)C)C(O)=O)=O)=O)[C@@H](NC([C@H](NC([C@@H](N9)CC%10=CC=C(O)C=C%10)=O)CC%11=CNC%12=C%11C=CC=C%12)=O)CCCCN	/	-1.55 ± 0.08	/	>99	/	0.67 ± 0.28	0.42 ± 0.12	6.42 ± 1.73	1.66 ± 0.56	0.79 ± 0.11	23.12 ± 5.77	16.52 ± 6.22	2.70 ± 0.67	22.9 ± 6.91	2.96 ± 1.81	0.1 ± 0.03	2.94 ± 1.33	1.43 ± 0.45	25.08 ± 7.84	46.42 ± 22.14	67.92 ± 28.11	3.88 ± 0.58	15.56 ± 3.84	31.95 ± 8.40	1.09 ± 0.24	1.60 ± 0.46	9.68 ± 3.06	1.14 ± 0.34	16.65 ± 13.73	265.68 ± 92.79	9.76 ± 4.10
[natGa]Ga-(SiFA)BA-rhTATE1	O=C(N[C@@H]([C@H](O)C)C(N[C@@H](CSSC[C@H](NC([C@H](NC(C[N@]1(CC2)CC[N@]3(CC4=O)CC[N@@]5(CC(NC[C@H](C(O)=O)NC(C6=CC=C([Si](C(C)(C)C)(F)C(C)(C)C)C=C6)=O)=O)CC[N@]72CC(O[Ga]3517O4)=O)=O)CC8=CC=CC=C8)=O)C9=O)C(N[C@@H]([C@H](O)C)C(O)=O)=O)=O)[C@@H](NC([C@H](NC([C@@H](N9)CC%10=CC=C(O)C=C%10)=O)CC%11=CNC%12=C%11C=CC=C%12)=O)CCCCN	4.6 ± 0.20	/	99		/	/	/	/	/	/	/	/	/	/	/	/	/	/	/	/	/	/	/	/	/	/	/	/	/	/	/
[18F][natGa]Ga-(SiFA)BA-rhTATE1	O=C(N[C@@H]([C@H](O)C)C(N[C@@H](CSSC[C@H](NC([C@H](NC(C[N@]1(CC2)CC[N@@]3(CC4=O)CC[N@@]5(CC(NC[C@H](C(O)=O)NC(C6=CC=C([Si](C(C)(C)C)([18F])C(C)(C)C)C=C6)=O)=O)CC[N@]72CC(O[Ga]3517O4)=O)=O)CC8=CC=CC=C8)=O)C9=O)C(N[C@@H]([C@H](O)C)C(O)=O)=O)=O)[C@@H](NC([C@H](NC([C@@H](N9)CC%10=CC=C(O)C=C%10)=O)CC%11=CNC%12=C%11C=CC=C%12)=O)CCCCN	/	-0.14 ± 0.05	/	97 ± 1.3		/	/	/	/	/	/	/	/	/	/	/	/	/	/	/	/	/	/	/	/	/	/	/	/	/	/
[natGa]Ga-(SiFA)SeFe-rhTATE2	O=C(N[C@@H]([C@H](O)C)C(N[C@@H](CSSC[C@H](NC([C@H](NC(C[N@]1(CC2)CC[N@@]3(CC4=O)CC[N@@]5(CC(NC[C@H](C(O)=O)NC(C6=CC([Si](C(C)(C)C)(F)C(C)(C)C)=CC(CNC(C[C@H](C(O)=O)N)=O)=C6)=O)=O)CC[N@]72CC(O[Ga]3175O4)=O)=O)CC8=CC=CC=C8)=O)C9=O)C(N[C@@H]([C@H](O)C)C(O)=O)=O)=O)[C@@H](NC([C@H](NC([C@@H](N9)CC%10=CC=C(O)C=C%10)=O)CC%11=CNC%12=C%11C=CC=C%12)=O)CCCCN	4.69 ± 0.83	/	99		/	/	/	/	/	/	/	/	/	/	/	/	/	/	/	/	/	/	/	/	/	/	/	/	/	/	/
[18F][natGa]Ga-(SiFA)SeFe-rhTATE2	O=C(N[C@@H]([C@H](O)C)C(N[C@@H](CSSC[C@H](NC([C@H](NC(C[N@]1(CC2)CC[N@@]3(CC4=O)CC[N@@]5(CC(NC[C@H](C(O)=O)NC(C6=CC([Si](C(C)(C)C)([18F])C(C)(C)C)=CC(CNC(C[C@H](C(O)=O)N)=O)=C6)=O)=O)CC[N@]72CC(O[Ga]3175O4)=O)=O)CC8=CC=CC=C8)=O)C9=O)C(N[C@@H]([C@H](O)C)C(O)=O)=O)=O)[C@@H](NC([C@H](NC([C@@H](N9)CC%10=CC=C(O)C=C%10)=O)CC%11=CNC%12=C%11C=CC=C%12)=O)CCCCN	/	-1.58 ± 0.09	/	98	/	/	/	/	/	/	/	/	/	/	/	/	/	/	/	/	/	/	/	/	/	/	/	/	/	/	/
[natLu]Lu-(SiFA)SeFe-rhTATE3	O=C(COCCOCCNC(C(CNC(C[N@@]12CC[N@@]3(CC(O[Lu]43256OC7=O)=O)CC[N@]4(CC(O5)=O)CC[N@@]6(C7)CC1)=O)NC(COCCOCCNC(C8=CC([Si](C(C)(C)C)(F)C(C)(C)C)=CC(CN)=C8)=O)=O)=O)N[C@H](CC9=CC=CC=C9)C(N[C@@H]%10C(N[C@@H](CC%11=CC=C(O)C=C%11)C(N[C@H](CC%12=CNC%13=C%12C=CC=C%13)C(N[C@@H](CCCCN)C(N[C@@H]([C@@H](O)C)C(N[C@@H](CSSC%10)C(N[C@@H]([C@@H](O)C)C(O)=O)=O)=O)=O)=O)=O)=O)=O	5.46 ± 1.20	/	98	/	94 ± 3.0	/	/	/	/	/	/	/	/	/	/	/	/	/	/	/	/	/	/	/	/	/	/	/	/	/	/
[18F][nat]Lu-(SiFA)SeFe-rhTATE3	O=C(COCCOCCNC(C(CNC(C[N@@]12CC[N@@]3(CC(O[Lu]43256OC7=O)=O)CC[N@]4(CC(O5)=O)CC[N@@]6(C7)CC1)=O)NC(COCCOCCNC(C8=CC([Si](C(C)(C)C)([18F])C(C)(C)C)=CC(CN)=C8)=O)=O)=O)N[C@H](CC9=CC=CC=C9)C(N[C@@H]%10C(N[C@@H](CC%11=CC=C(O)C=C%11)C(N[C@H](CC%12=CNC%13=C%12C=CC=C%13)C(N[C@@H](CCCCN)C(N[C@@H]([C@@H](O)C)C(N[C@@H](CSSC%10)C(N[C@@H]([C@@H](O)C)C(O)=O)=O)=O)=O)=O)=O)=O)=O	/	-1.68 ± 0.08	/	/	/	1.17 ± 0.22	0.67 ± 0.17	11.21 ± 2.24	4.47 ± 0.47	1.92 ± 0.84	23.78 ± 5.94	16.76 ± 4.63	3.40 ± 0.35	98.69 ±7.62	4.55 ± 1.44	0.35 ± 0.30	2.08 ± 0.33	2.09 ± 1.43	27.32 ± 8.86	23.56 ± 8.01	40.86 ± 12.58	2.38 ± 0.51	5.97 ± 1.48	15.63 ± 6.27	1.19 ± 0.45	1.61 ± 0.19	7.85 ± 1.96	0.28 ± 0.09	6.00 ± 0.22	125.38 ± 71.86	13.45 ± 5.21
[177Lu]Lu-(SiFA)SeFe-rhTATE3	O=C(COCCOCCNC(C(CNC(C[N@@]12CC[N@@]3(CC(O[177Lu]43256OC7=O)=O)CC[N@]4(CC(O5)=O)CC[N@@]6(C7)CC1)=O)NC(COCCOCCNC(C8=CC([Si](C(C)(C)C)(F)C(C)(C)C)=CC(CN)=C8)=O)=O)=O)N[C@H](CC9=CC=CC=C9)C(N[C@@H]%10C(N[C@@H](CC%11=CC=C(O)C=C%11)C(N[C@H](CC%12=CNC%13=C%12C=CC=C%13)C(N[C@@H](CCCCN)C(N[C@@H]([C@@H](O)C)C(N[C@@H](CSSC%10)C(N[C@@H]([C@@H](O)C)C(O)=O)=O)=O)=O)=O)=O)=O)=O	/	/	/	>99	/	/	/	/	/	/	/	/	/	/	/	/	/	/	/	/	/	/	/	/	/	/	/	/	/	/	/
[natLu]Lu-(SiFA)BA-rhTATE3	O=C(COCCOCCNC(C(CNC(C[N@@]12CC[N@@]3(CC(O[Lu]452(OC6=O)3OC7=O)=O)CC[N@@]4(C6)CC[N@@]5(C7)CC1)=O)NC(COCCOCCNC(C8=CC=C([Si](F)(C(C)(C)C)C(C)(C)C)C=C8)=O)=O)=O)N[C@H](CC9=CC=CC=C9)C(N[C@@H]%10C(N[C@@H](CC%11=CC=C(O)C=C%11)C(N[C@H](CC%12=CNC%13=C%12C=CC=C%13)C(N[C@@H](CCCCN)C(N[C@@H]([C@@H](O)C)C(N[C@@H](CSSC%10)C(N[C@@H]([C@@H](O)C)C(O)=O)=O)=O)=O)=O)=O)=O)=O	5.19 ± 0.85	/	98	/	/	/	/	/	/	/	/	/	/	/	/	/	/	/	/	/	/	/	/	/	/	/	/	/	/	/	/
[18F][natLu]Lu-(SiFA)BA-rhTATE3	O=C(COCCOCCNC(C(CNC(C[N@@]12CC[N@@]3(CC(O[Lu]452(OC6=O)3OC7=O)=O)CC[N@@]4(C6)CC[N@@]5(C7)CC1)=O)NC(COCCOCCNC(C8=CC=C([Si]([18F])(C(C)(C)C)C(C)(C)C)C=C8)=O)=O)=O)N[C@H](CC9=CC=CC=C9)C(N[C@@H]%10C(N[C@@H](CC%11=CC=C(O)C=C%11)C(N[C@H](CC%12=CNC%13=C%12C=CC=C%13)C(N[C@@H](CCCCN)C(N[C@@H]([C@@H](O)C)C(N[C@@H](CSSC%10)C(N[C@@H]([C@@H](O)C)C(O)=O)=O)=O)=O)=O)=O)=O)=O	/	-0.18 ± 0.05	/	>99	/	/	/	/	/	/	/	/	/	/	/	/	/	/	/	/	/	/	/	/	/	/	/	/	/	/	/
[177Lu]Lu-(SiFA)BA-rhTATE3	O=C(COCCOCCNC(C(CNC(C[N@@]12CC[N@@]3(CC(O[177Lu]452(OC6=O)3OC7=O)=O)CC[N@@]4(C6)CC[N@@]5(C7)CC1)=O)NC(COCCOCCNC(C8=CC=C([Si](F)(C(C)(C)C)C(C)(C)C)C=C8)=O)=O)=O)N[C@H](CC9=CC=CC=C9)C(N[C@@H]%10C(N[C@@H](CC%11=CC=C(O)C=C%11)C(N[C@H](CC%12=CNC%13=C%12C=CC=C%13)C(N[C@@H](CCCCN)C(N[C@@H]([C@@H](O)C)C(N[C@@H](CSSC%10)C(N[C@@H]([C@@H](O)C)C(O)=O)=O)=O)=O)=O)=O)=O)=O	/	/	/	/	60 ± 1.0	/	/	/	/	/	/	/	/	/	/	/	/	/	/	/	/	/	/	/	/	/	/	/	/	/	/
